# Supplementary material for: Testing the ‘Extreme Female Brain’ Theory of Psychosis in Adults with Autism Spectrum Disorder with or without Co-Morbid Psychosis
Source: PLoS One. 2015 Jun 12;10(6):e0128102. doi: 10.1371/journal.pone.0128102 (PMC4466563; doi:10.1371/journal.pone.0128102)
Supplement: S1 Dataset — This is in comma-separated variable format. All variables are clearly labelled within the file. (CSV) [file pone.0128102.s001.csv]

Case	Sex	Group	EQs	SQs	Full_EQ	Full_SQ	FSIQ	ZEQs	ZSQs	Zfull_EQ	Zfull_SQ	EB	ES Category	Mania
1	M	ASD-P	4	12	.	.	64	-0.8998	-1.03501	.	.	0.14	Balanced	Y
2	F	ASD-P	3	29	.	.	127	-1.02391	1.0199	.	.	-2.04	Extreme empathiser	N
3	M	ASD-P	9	31	.	.	126	-0.27925	1.26165	.	.	-1.54	Empathiser	N
4	M	ASD-P	21	28	.	.	114	1.21008	0.89902	.	.	0.31	Balanced	N
5	M	ASD-P	12	19	.	.	78	0.09308	-0.18887	.	.	0.28	Balanced	Y
6	M	ASD-P	10	14	.	.	99	-0.15514	-0.79325	.	.	0.64	Balanced	N
7	F	ASD-P	12	23	.	.	121	0.09308	0.29464	.	.	-0.2	Balanced	N
8	M	ASD-P	4	17	.	.	600	-0.8998	-0.43062	.	.	-0.47	Balanced	Y
9	M	ASD-P	29	28	.	.	143	2.20296	0.89902	.	.	1.3	Systemiser	Y
10	F	ASD-P	1	19	.	.	106	-1.27213	-0.18887	.	.	-1.08	Empathiser	N
11	F	ASD-P	6	15	.	.	85	-0.65158	-0.67238	.	.	0.02	Balanced	Y
12	M	ASD-P	12	11	.	.	83	0.09308	-1.15589	.	.	1.25	Systemiser	N
13	M	ASD-P	23	33	.	.	78	1.4583	1.50341	.	.	-0.05	Balanced	N
14	M	ASD-P	4	19	.	.	500	-0.8998	-0.18887	.	.	-0.71	Balanced	N
15	M	ASD-P	7	28	.	.	93	-0.52747	0.89902	.	.	-1.43	Empathiser	N
16	M	ASD-P	14	13	.	.	96	0.3413	-0.91413	.	.	1.26	Systemiser	N
17	M	ASD-P	16	29	.	.	500	0.58953	1.0199	.	.	-0.43	Balanced	Y
18	M	ASD-P	0	32	.	.	122	-1.39624	1.38253	.	.	-2.78	Extreme empathiser	Y
19	M	ASD-P	10	13	.	.	75	-0.15514	-0.91413	.	.	0.76	Balanced	N
20	M	ASD-P	7	11	.	.	120	-0.52747	-1.15589	.	.	0.63	Balanced	Y
21	M	ASD-P	2	23	.	.	109	-1.14802	0.29464	.	.	-1.44	Empathiser	N
22	F	ASD-P	17	32	.	.	112	0.71364	1.38253	.	.	-0.67	Balanced	Y
23	M	ASD-P	1	9	.	.	59	-1.27213	-1.39764	.	.	0.13	Balanced	N
24	F	ASD-P	1	20	.	.	95	-1.27213	-0.06799	.	.	-1.2	Empathiser	N
25	M	ASD-P	14	8	.	.	75	0.3413	-1.51852	.	.	1.86	Systemiser	N
26	F	ASD-P	4	12	.	.	60	-0.8998	-1.03501	.	.	0.14	Balanced	Y
27	M	ASD-P	4	25	.	.	126	-0.8998	0.53639	.	.	-1.44	Empathiser	Y
28	F	ASD-P	6	16	.	.	112	-0.65158	-0.5515	.	.	-0.1	Balanced	Y
29	M	ASD-P	11	16	.	.	83	-0.03103	-0.5515	.	.	0.52	Balanced	N
30	M	ASD-P	5	25	.	.	100	-0.77569	0.53639	.	.	-1.31	Empathiser	Y
31	M	ASD-P	3	7	.	.	72	-1.02391	-1.63939	.	.	0.62	Balanced	N
32	M	ASD-P	12	21	.	.	101	0.09308	0.05288	.	.	0.04	Balanced	Y
33	M	ASD-P	6	32	.	.	99	-0.65158	1.38253	.	.	-2.03	Extreme empathiser	Y
34	M	ASD-P	0	9	.	.	500	-1.39624	-1.39764	.	.	0	Balanced	N
35	M	ASD-P	20	18	.	.	109	1.08597	-0.30975	.	.	1.4	Systemiser	N
36	M	ASD-P	5	11	.	.	64	-0.77569	-1.15589	.	.	0.38	Balanced	N
37	M	ASD-P	22	16	.	.	112	1.33419	-0.5515	.	.	1.89	Systemiser	N
38	M	ASD-P	16	20	.	.	116	0.58953	-0.06799	.	.	0.66	Balanced	N
39	F	ASD-P	6	33	.	.	108	-0.65158	1.50341	.	.	-2.15	Extreme empathiser	N
40	F	ASD-P	7	13	.	.	109	-0.52747	-0.91413	.	.	0.39	Balanced	Y
41	M	ASD-P	12	22	.	.	106	0.09308	0.17376	.	.	-0.08	Balanced	N
42	M	ASD-P	22	15	.	.	83	1.33419	-0.67238	.	.	2.01	Extreme systemiser	Y
43	M	ASD-P	17	27	.	.	78	0.71364	0.77815	.	.	-0.06	Balanced	N
44	M	ASD-P	16	32	.	.	124	0.58953	1.38253	.	.	-0.79	Balanced	Y
45	M	ASD-P	21	22	.	.	80	1.21008	0.17376	.	.	1.04	Systemiser	Y
46	M	ASD-P	29	21	.	.	117	2.20296	0.05288	.	.	2.15	Extreme systemiser	Y
47	M	ASD-P	9	18	.	.	600	-0.27925	-0.30975	.	.	0.03	Balanced	Y
48	M	ASD-P	20	23	.	.	107	1.08597	0.29464	.	.	0.79	Balanced	N
49	M	ASD-P	17	21	.	.	130	0.71364	0.05288	.	.	0.66	Balanced	N
50	M	ASD-P	11	15	.	.	87	-0.03103	-0.67238	.	.	0.64	Balanced	Y
51	M	ASD-P	27	42	.	.	102	1.95474	2.5913	.	.	-0.64	Balanced	N
52	M	ASD-P	17	20	.	.	79	0.71364	-0.06799	.	.	0.78	Balanced	N
53	M	ASD-P	8	20	.	.	117	-0.40336	-0.06799	.	.	-0.34	Balanced	N
54	M	ASD-P	8	19	.	.	74	-0.40336	-0.18887	.	.	-0.21	Balanced	N
55	M	ASD-P	18	17	.	.	113	0.83775	-0.43062	.	.	1.27	Systemiser	Y
56	M	ASD-P	27	22	.	.	77	1.95474	0.17376	.	.	1.78	Systemiser	N
57	F	ASD-P	24	32	.	.	92	1.58241	1.38253	.	.	0.2	Balanced	Y
58	M	ASD-P	1	41	.	.	102	-1.27213	2.47042	.	.	-3.74	Extreme empathiser	Y
59	M	ASD-P	4	15	.	.	119	-0.8998	-0.67238	.	.	-0.23	Balanced	Y
60	M	ASD-P	14	26	.	.	86	0.3413	0.65727	.	.	-0.32	Balanced	N
61	M	ASD-P	20	14	.	.	107	1.08597	-0.79325	.	.	1.88	Systemiser	N
62	M	ASD-P	12	15	.	.	84	0.09308	-0.67238	.	.	0.77	Balanced	N
63	M	ASD-P	0	2	.	.	57	-1.39624	-2.24378	.	.	0.85	Balanced	N
64	F	ASD-P	0	25	.	.	108	-1.39624	0.53639	.	.	-1.93	Empathiser	N
65	M	ASD-NP	.	.	11	75	119	.	.	-0.96072	0.19635	-1.16	Empathiser	.
66	M	ASD-NP	.	.	17	85	130	.	.	-0.33873	0.5701	-0.91	Balanced	.
67	M	ASD-NP	.	.	30	53	116	.	.	1.0089	-0.6259	1.63	Systemiser	.
68	M	ASD-NP	.	.	19	108	114	.	.	-0.13141	1.42972	-1.56	Empathiser	.
69	M	ASD-NP	.	.	31	62	77	.	.	1.11256	-0.28952	1.4	Systemiser	.
70	M	ASD-NP	.	.	28	78	114	.	.	0.80157	0.30847	0.49	Balanced	.
71	M	ASD-NP	.	.	47	47	75	.	.	2.77119	-0.85015	3.62	Extreme systemiser	.
72	M	ASD-NP	.	.	11	82	128	.	.	-0.96072	0.45797	-1.42	Empathiser	.
73	M	ASD-NP	.	.	11	77	93	.	.	-0.96072	0.2711	-1.23	Empathiser	.
74	M	ASD-NP	.	.	17	63	135	.	.	-0.33873	-0.25215	-0.09	Balanced	.
75	M	ASD-NP	.	.	25	66	114	.	.	0.49058	-0.14002	0.63	Balanced	.
76	M	ASD-NP	.	.	18	42	134	.	.	-0.23507	-1.03702	0.8	Balanced	.
77	M	ASD-NP	.	.	9	60	118	.	.	-1.16805	-0.36427	-0.8	Balanced	.
78	M	ASD-NP	.	.	12	97	118	.	.	-0.85705	1.0186	-1.88	Empathiser	.
79	M	ASD-NP	.	.	23	46	109	.	.	0.28325	-0.88752	1.17	Systemiser	.
80	M	ASD-NP	.	.	11	86	125	.	.	-0.96072	0.60747	-1.57	Empathiser	.
81	M	ASD-NP	.	.	15	52	109	.	.	-0.54606	-0.66327	0.12	Balanced	.
82	M	ASD-NP	.	.	8	113	124	.	.	-1.27171	1.6166	-2.89	Extreme empathiser	.
83	M	ASD-NP	.	.	11	117	134	.	.	-0.96072	1.7661	-2.73	Extreme empathiser	.
84	M	ASD-NP	.	.	29	61	107	.	.	0.90523	-0.3269	1.23	Systemiser	.
85	M	ASD-NP	.	.	33	57	88	.	.	1.31989	-0.4764	1.8	Systemiser	.
86	M	ASD-NP	.	.	22	73	108	.	.	0.17959	0.1216	0.06	Balanced	.
87	M	ASD-NP	.	.	17	29	101	.	.	-0.33873	-1.5229	1.18	Systemiser	.
88	M	ASD-NP	.	.	11	67	133	.	.	-0.96072	-0.10265	-0.86	Balanced	.
89	M	ASD-NP	.	.	38	39	133	.	.	1.83821	-1.14915	2.99	Extreme systemiser	.
90	M	ASD-NP	.	.	19	75	124	.	.	-0.13141	0.19635	-0.33	Balanced	.
91	M	ASD-NP	.	.	14	36	85	.	.	-0.64973	-1.26127	0.61	Balanced	.
92	M	ASD-NP	.	.	37	27	100	.	.	1.73455	-1.59765	3.33	Extreme systemiser	.
93	M	ASD-NP	.	.	39	60	125	.	.	1.94187	-0.36427	2.31	Extreme systemiser	.
94	M	ASD-NP	.	.	4	99	102	.	.	-1.68637	1.09335	-2.78	Extreme empathiser	.
95	M	ASD-NP	.	.	16	32	101	.	.	-0.4424	-1.41077	0.97	Balanced	.
96	M	ASD-NP	.	.	3	78	112	.	.	-1.79003	0.30847	-2.1	Extreme empathiser	.
97	M	ASD-NP	.	.	28	67	109	.	.	0.80157	-0.10265	0.9	Balanced	.
98	F	ASD-NP	.	.	11	29	86	.	.	-0.96072	-1.5229	0.56	Balanced	.
99	F	ASD-NP	.	.	13	79	122	.	.	-0.75339	0.34585	-1.1	Empathiser	.
100	F	ASD-NP	.	.	18	49	100	.	.	-0.23507	-0.7754	0.54	Balanced	.
101	F	ASD-NP	.	.	19	56	115	.	.	-0.13141	-0.51377	0.38	Balanced	.
102	F	ASD-NP	.	.	21	139	126	.	.	0.07592	2.58835	-2.51	Extreme empathiser	.
103	F	ASD-NP	.	.	21	75	123	.	.	0.07592	0.19635	-0.12	Balanced	.
104	F	ASD-NP	.	.	40	42	86	.	.	2.04554	-1.03702	3.08	Extreme systemiser	.
105	F	ASD-NP	.	.	32	81	136	.	.	1.21623	0.4206	0.8	Balanced	.
106	F	ASD-NP	.	.	8	107	114	.	.	-1.27171	1.39235	-2.66	Extreme empathiser	.
107	F	ASD-NP	.	.	32	99	111	.	.	1.21623	1.09335	0.12	Balanced	.
108	F	ASD-NP	.	.	16	66	111	.	.	-0.4424	-0.14002	-0.3	Balanced	.
109	F	ASD-NP	.	.	25	63	119	.	.	0.49058	-0.25215	0.74	Balanced	.
110	F	ASD-NP	.	.	14	35	107	.	.	-0.64973	-1.29865	0.65	Balanced	.
111	F	ASD-NP	.	.	12	51	73	.	.	-0.85705	-0.70065	-0.16	Balanced	.
112	F	ASD-NP	.	.	22	23	84	.	.	0.17959	-1.74715	1.93	Systemiser	.
113	F	ASD-NP	.	.	17	59	129	.	.	-0.33873	-0.40165	0.06	Balanced	.
114	F	ASD-NP	.	.	27	86	125	.	.	0.69791	0.60747	0.09	Balanced	.
115	F	ASD-NP	.	.	24	73	127	.	.	0.38691	0.1216	0.27	Balanced	.
116	F	ASD-NP	.	.	25	66	101	.	.	0.49058	-0.14002	0.63	Balanced	.
117	F	ASD-NP	.	.	12	69	113	.	.	-0.85705	-0.0279	-0.83	Balanced	.
118	F	ASD-NP	.	.	14	93	129	.	.	-0.64973	0.8691	-1.52	Empathiser	.
119	F	ASD-NP	.	.	11	116	119	.	.	-0.96072	1.72872	-2.69	Extreme empathiser	.
120	F	ASD-NP	.	.	23	110	130	.	.	0.28325	1.50447	-1.22	Empathiser	.
121	F	ASD-NP	.	.	20	104	125	.	.	-0.02774	1.28022	-1.31	Empathiser	.
122	F	ASD-NP	.	.	8	124	129	.	.	-1.27171	2.02772	-3.3	Extreme empathiser	.
123	F	ASD-NP	.	.	35	88	129	.	.	1.52722	0.68222	0.84	Balanced	.
124	F	ASD-NP	.	.	19	106	121	.	.	-0.13141	1.35497	-1.49	Empathiser	.
125	F	ASD-NP	.	.	27	49	124	.	.	0.69791	-0.7754	1.47	Systemiser	.
126	F	ASD-NP	.	.	11	89	122	.	.	-0.96072	0.7196	-1.68	Empathiser	.
127	F	ASD-NP	.	.	21	53	109	.	.	0.07592	-0.6259	0.7	Balanced	.
128	F	ASD-NP	.	.	19	91	118	.	.	-0.13141	0.79435	-0.93	Balanced	.
129	F	ASD-NP	.	.	22	20	96	.	.	0.17959	-1.85927	2.04	Extreme systemiser	.
130	F	ASD-NP	.	.	31	54	83	.	.	1.11256	-0.58852	1.7	Systemiser	.
131	F	ASD-NP	.	.	43	45	75	.	.	2.35653	-0.9249	3.28	Extreme systemiser	.
132	F	ASD-NP	.	.	22	50	110	.	.	0.17959	-0.73802	0.92	Balanced	.
133	F	ASD-NP	.	.	16	30	105	.	.	-0.4424	-1.48552	1.04	Systemiser	.
134	F	ASD-NP	.	.	11	88	120	.	.	-0.96072	0.68222	-1.64	Empathiser	.
135	F	ASD-NP	.	.	13	86	118	.	.	-0.75339	0.60747	-1.36	Empathiser	.
